# Supplementary material for: The Use of Social Media in Recruitment for Medical Research Studies: A Scoping Review
Source: J Med Internet Res. 2016 Nov 7;18(11):e286. doi: 10.2196/jmir.5698 (PMC5118584; doi:10.2196/jmir.5698)
Supplement: Multimedia Appendix 1 [file jmir_v18i11e286_app1.xlsx]

## Sheet: Sheet1
Database	Search Terms
Medline – July 26th, 2016, 1946-2016 July Week 2	1. recruit (keyword), 2. Patient selection (MeSH) or patient recruit* (keyword) 3. subject recruit* (keyword), 4. participant recruit* (keyword) 5. recruit* strategies (keyword), 6. Social Media (MeSH) or social media (keyword) 7. social network (keyword), 8. social networking (MeSH) or social networking (keyword), 9. facebook (key), 10. youtube (key), 11. qzone (key), 12. sina weibo (key) 13. Wh…
PsycINFO - July 26th, 2016, 1987-2016 July Week 3	1. recruit*.mp., 2. exp Patient Selection (subject heading)/ or patient recruit*.mp., 3. subject recruit*.mp. 4. participant recruit*.mp., 5. recruit* strategies.mp., 6. Social Media.mp. Or exp Social Media (subject heading)/, 7. social network*.mp., 8. social networking.mp., or exp Online Social Networks (subject heading)/, 9. facebook.mp. 10. youtube.mp., 11. qzone.mp., 12. sina weibo.mp., 13. …
EMBASE - July 27th, 2016, 1980-2016 Week 30	1. recruit*.mp., 2. exp patient Selection (subject heading)/ or patient recruit*.mp., 3. subject recruit*.mp. 4. participant recruit*.mp., 5. recruit* strategies.mp., 6. social Media.mp. or exp Social Media (subject heading)/, 7. social network*.mp., 8. social networking.mp., or exp social network (subject heading)/, 9. facebook.mp. 10. youtube.mp., 11. qzone.mp., 12. sina weibo.mp., 13. WhatsApp…
