# Supplementary material for: The Use of Social Media in Recruitment for Medical Research Studies: A Scoping Review
Source: J Med Internet Res. 2016 Nov 7;18(11):e286. doi: 10.2196/jmir.5698 (PMC5118584; doi:10.2196/jmir.5698)
Supplement: Multimedia Appendix 2 [file jmir_v18i11e286_app2.xlsx]

## Sheet: Sheet1
Reference	Country	Social Media Site(s) Used	Other recruitment methods	Method of study (ex. Observational, Interventional, etc.). Targeted groups	# People reached through social media	# people reached through other methods	Patient characteristics (age, gender, ethnicity, economic status) of those recruited through social media	Patient characteristics (age, gender, ethnicity, economic status) of those recruited through other media	Education – Social Media	Education – Traditional Methods	Geographic area recruited for social media	Geographic area recruited for traditional media
Hernandez-Romieu et al (2014)	USA	Facebook	Venue based time sampling (different venues)	Epidemiological Observational Study. Target group: MSM adults	Facebook - 110/803 (13.7%)	Venues - 693/803 (86.3%)	Age 18-19 - 11/110 (10%), 20-24 - 24/110 (21.8%), 25-29 - 35/110 (31.8%), 30-39 - 34/110 (30.9%). Age 40+ - N/A. *note enrolled through FB happened after the max recruitment age was capped at 40. Poverty 19/95 (20%)	Age 18-19 - 32/668 (4.8%), 20-24 - 223/668 (33.4%), 25-29 - 204/668 (30.5%), 30-39 - 209/668 (31.3%), 40+ 25/668 (3.7%). Poverty 119/593 (20.1%)	<High School 2/110 (1.8%), High school/GED 22/110 (20%), Some college 53/110 (48.2%), College or > 33/110 (30%)	<High School 16/689 (2.3%), High school/GED 111/689 (16.1%), Some college 272/689 (39.5%), College or > 290/689 (42.1%)	Atlanta	Atlanta
Frandsen et al (2014)	Australia	Facebook	Flyers, newspapers	Behavioural Interventional Study. Targeted groups: adults who smoke (18+)	138 (51.9%) Facebook	96 (36.1%) through newspapers, 17(6.4%) by word of mouth, 12 (4.5%) via flyer.	Median Age: 38.8 (SD 12.11). Gender: 52.9% female, 47.1% male. 92% Caucasian. Income: <20000 - 18.8%, 20000-44999 - 26.8%, 45000-74999 - 29%, 75000+ - 19.6%.	Median Age: 45.6 (SD 13.54). Gender: 48.8% female, 51.2% male. Race: 99% Caucasian. Income: <20000 - 17.6%, 20000-49999 - 31.2%, 45000-74999 - 23.2%, 75000+ - 21.6%	Year 12 or less 45.7%, Some university 32.1%, graduate university 21%	Year 12 or less 52%, some university 20.8%, graduated university 26.4%	Within 16km of two University of Tasmania campuses	Flyers: Two University of Tasmania Campuses. Newspapers: State of Tasmania.
Carter-Harris et al (2016)	USA	Facebook	Newspaper	Health Service Information Study (Observational). Target Group: Current/Former smokers 55+ who live in United States	Facebook (92%)	Newspaper (8%)	Gender: 58% female, 41% male, Age: 63.1 (SD = 6), Ethnicity: 92% Caucasian, 6% African-American, Income (USD): <25000 - 31%, 25000-50000 - 47%, >50000 - 21%	Gender: 57% female, 43% male, Age: 63.6 (SD = 6), Ethnicity: 73% Caucasian, 27% African-American, Income (USD): <25000 - 40%, 25000-50000 - 37%, >50000 - 20%.	<High school - 4%, High school graduate - 30%, Some college - 42%, College graduate - 24%	<High school - 3%, High school graduate - 20%, Some college - 50%, College graduate - 27%	United States	Indianapolis
Frandsen et al (2016)	Australia	Facebook	Flyers, newspapers, radio, word of mouth	Behavioural Interventional Study. Targeted groups: adults who smoke (18+)	Social Media 92/175 (52.6%)	Traditional Methods 83/175 (47.4%)	Mean Age: 39.3 (SD 10.9), Gender: Female 43 (46.7%), Income (AUD): <21000: 6 (7.1%), 21000-51999 - 19 (22.4%), 52000-77999 - 24 (28.2%), 78000-103999 - 16 (18.8%), >104000 - 20 (23.5%)	Mean Age: 44.9 (SD 12.6), Gender: Female 28 (34.1%), Income (AUD): <21000 - 12 (15%), 21000-51999 - 19 (23.8%), 52000-77999 - 14 (17.5%), 78000-103999 - 15 (18.8%), >104000 - 20 (25%)	High school or less - 39 (45.9%), Certificate or trade - 34 (40%), College - 12 (14.1%)	High school or less - 35 (44.9%), Certificate or trade - 26 (33.3%), College - 17 (21.8%)	Within 25 km of the recruitment site	Flyers: University of Tasmania Campuses. Newspapers: N/A. Radio: N/A.
Graham et al (2012)	USA	MySpace Latino, MiGente	MSN Latino, Yahoo en Espanol	Behavioural Interventional Study. Target Group: adults who smoke (18+)	Myspace Latino - 34 (6.8%), Migente - 6 (1.2%)	Yahoo en Espanol - 267 (53.4%), MSN Latino - 193 (38.6%)	N/A	N/A	N/A	N/A	USA	USA
Yuan et al (2014)	USA	Facebook, Twitter, LinkedIn, Tumblr	Craigslist	Health Service Information Study (Observational). Target group: HIV+ individuals. Note: deemed hard to reach	Facebook - 1503 (78.94%), Twitter - 41 (2.15%).	Email from a listserv - 139 (7.3%), Word of mouth - 136 (7.14%), Other 85 (4.46%)	Not included in analysis	Not included in analysis	Not included in analysis	Not included in analysis	N/A. Note Participants needed to be living in the USA	Craigslist: nationwide
Carlini et al (2015)	USA	Facebook	Google Adwords, Email, Online Newsletters	Behavioural Observational Study. Target group: Portugese speaking Limited English Proficiency individuals in the U.S who were 18+. Note: deemed hard to reach	286 (41.5%) Facebook	127 (18.4%) Google Adwords, 168 (24.3%) Online grocery, 109 (15.8%) Newsletters	Facebook: 47.5% Male, 52.5% Female. Mean age: 44 years (SD 10)	Google: 42.4% Male, 57.6% Female. Mean age: 42.8 years (SD 12). Online grocery: 27.9% Male, 72.1% Female. Mean age: 41.3 (SD 10). Email: 50.9% Male, 49.1% Female. Mean age: 42 (SD 10)	N/A	N/A	Social Media; nationwide (USA)	Online Newsletters: one site based in FL, one in CA, one in NJ. Email: USA Google AdWords: Portugese-based searches in US
Miyagi et al (2014)	Japan	Facebook	http://kanagawacc.jp/	Health Service Information Study (Observational). Target group: females age 16-35 living in Kangawa prefecture	127/243 (52%) Facebook	116/243 (48%) Website.	N/A	N/A	N/A	N/A	Kangawa Prefecture	Kangawa Prefecture
Wilkerson et al (2015)	USA	Facebook, Twitter	Stage 1: Mobile websites/applications. Stage 2: Websites. Stage 3: Email snowball recruitment	Epidemiological Observational Study. Target Group: MSM 18+ living in USA who have consumed methamphetamine in last 30 days. Note: deemed hard to reach	320/343 (93.3%) Social Media	8/343 (2.3%) Mobile ads, 8/343 (2.3%) Browser ads	N/A	N/A	N/A	N/A	USA	USA
Head et al Study 1 (2016)	USA	Facebook	Craigslist	Behavioural Observational Study. Target Groups: US adults (18+) who participated in the virtual world "Second Life".	1610/1638 (98.3%) Facebook	28/1638 (1.7%) Craigslist	Mean age: 41.81, Gender: 64.1% male, 35.9% female, Ethnicity: 80.9% Caucasian, 5.8% African American, 5.5% American Indian, 1.2% Asian, 0.7% Hawaiin or Other Pacific Islander, 5.9% Other. 6.7% Hispanic. Income (USD): <20000 - 31%, 20001-40000 - 27.2%, 40001-60000 - 17%, 60001-80000 - 8.9%, 80001-100000 - 7.3%, >100000 - 8.6%	Craigslist: Mean age: 31.11, Gender: 57.1% male, 42.9% female, Ethnicity: 53.6% Caucasian, 25% African American, 3.6% American Indian, 14.3% Asian, 3.6% Other. Income (USD): <20000 - 17.9%, 20001-40000 - 21.4%, 40001-60000 - 17.9%, 60001-80000 - 21.4%, 80001-100000 - 3.6%, >100000 - 17.9%	Less than high school - 5.8%, High school diploma - 17.7%, Some college, no degree - 36.3%, Associate degree - 13%, BA/BS - 16.3%, Postbaccalaureate - 10.9%	Less than high school - 3.6%, High school diploma - 3.6%, Some college, no degree - 17.9%, Associate degree - 17.9%, BA/BS - 25%, Postbaccalaureate - 32%	United States	Wave 1: Raleigh-Durham, New York City, Los Angeles, Houston, Minneapolis. Wave 2: All cities in Wave 1 plus San Francisco, Santa Barbara, San Diego
Gu et al (2016)	USA	Facebook, Twitter	QR codes	Health Service Information Study (Observational). Target Groups: Adolescents	31/155 (20%) Facebook, 27/155 (17.4%) Twitter	97/155 (62.6%) QR Codes	Facebook: Gender: 61.3% female, 38.7% male, Ethnicity: 3.2% American Indian, 3.2% Asian/Pacific Islander, 3.2% Hispanic, 90.4% Caucasian. Twitter: Gender: 77.8% female, 22.2% male, Ethnicity: 3.7% Hispanic, 85.2% Caucasian, 11.1% Multi-Racial	QR codes: Gender: 45.4% female, 54.6% male, Ethnicity: 3.1% Asian/Pacific Islander, 5.1% Hispanic, 85.6% Cacuasian, 6.2% Multi-Racial	N/A	N/A	Facebook: One high school in Rhode Island. Twitter: One high school in Rhode Island	QR codes: One high school in Rhode Island
Khatri et al (2016)	UK	Facebook, Twitter, Youtube	Emails, ASiT website	Pharmacological Observational Study. Target Group: Junior doctors and medical students to act as study collaborators.	Facebook (12%), Twitter (4.7%), Youtube (1.5%)	Emails/word of mouth (66%), ASiT Website (15.7%)	N/A	N/A	N/A	N/A	United Kingdom	United Kingdom
Vial et al (2014)	USA	Facebook	Clubs/bars and community venues that were identified as being popular for MSM, various dating/hookup websites, Craiglist	Epidemiological Observational Study. Targeted groups: Black/Hispanic MSM age 18-29, White MSM over 40, MSM who use stimulants, combinations of these subgroups, and MSM in the three groups who have UAI.	Out of total minorities 18-29: 37(10.3%) recruited. Out of total White 40+: 9(3.1%) recruited. Out of total stimulant users: 117 (18.7%) recruited.	Out of total minorities 18-29: 288(80.2%) recruited via clubs/bars, 24 (6.7%) via comm. venues, 10(2.8%) via dating/hookup websites. Out of total White 40+: 238(82.1%) recruited via clubs.bars, 10(3.4%) via comm. Venues, 33(11.4%) via dating/hook-up websites. Out of total stimulant users: 453(72.2%) recruited via clubs/bars, 21(3.3%) via comm.venues, 36(5.7%) via dating/hook-up websites.	N/A	N/A	N/A	N/A	Facebook: ads targeted NYC area	Traditional methods: NYC area. Craigslist: ads in NYC area
Heffner et al (2013)	USA	Facebook, Twitter	Press releases in TV, radio, newspaper, public service announcements in news media outlets (altogether standard media), broadcast emails, word of mouth, press release on medical websites such as WebMD, Google AdWords	Behavioural Interventional Study. Target group: adults who smoke (18+)	11 (5%) Social Media	30(14%) Standard media, 24(11%) Broadcast email, 26(12%), Word of mouth, 52(23%) Medical Internet websites, 79 (36%) Google AdWords	Median Age: 39.5 (SD 16.5), Gender: 6 (55%) male, 45% female. Race: 11 (100%) Caucasian, 1 (9%) Hispanic. Economic status: N/A.	Median Age: 45.3, Gender: 77 (36.5%) Male, 63.5% female. Race: 193 (91.5%), Caucasian, 9 (4%) Hispanic.	Some College - 100%	Some College - 77%	N/A *note participants needed to be in the USA	Broadcast emails: Pacific Northwest, Wisconsin
Rabin et al (2013)	USA	Facebook, Twitter, Ning	Mailings, telephone, in person recruitment at cancer-related events, other internet sites, other media (radio, TV), study brochures, word of mouth	Behavioural Interventional Study. Target Group: cancer survivors, ages 18-39	0 through social media	Mailings: 8 recruited. Oncology clinic: 1 recruited. Word of mouth: 3 recruited. Other Internet Ads: 0 recruited	N/A	N/A	N/A	N/A	N/A	Mailings: N/A. Phone-Based: Local oncology clinic. In-Person Recruitment: Local oncology clinic. Web Advertisements: Rhode Island/ Massachusetts. Media: “Stupid Cancer” Show (could be local/national), local TV station. In-Person Recruitment: local. Brochures: local
Shere et al (2014)	Canada	Facebook, Twitter. *Note that only in stage II was social media used.	Stage II: Motherisk counsellors, notice boards, brochures, Duchesnay, Motherisk websites, Craiglist and Kijiji, pregnancy discussion forums and message boards	Pharmacological Interventional Study. Target group: pregnant women 18-45 years	Stage II: 2 (4.4%) Facebook, 0 Twitter.	Stage II: 3 (6.7%) Community Healthcare sites, 4 (8.9%) Motherisk calls, 2 (4.4%) Fertility Clinics, 1 (2.2%) Hospital postings, 15 (33.3%) Craigslist, 11 (24.4%) Kijiji, 6(13.3%) Motherisk website, 1 (2.2%) online discussion boards	Not included in analysis	Not included in analysis	Not included in analysis	Not included in analysis	N/A	Stage I Board Postings: Sick Kids, Women's College (Toronto). Study brochures/ postings: Sick Kids, Women's College and associated fertility clinics. Stage II: local centres. Craigslist and Kijiji in Toronto. Baby on the way in Toronto. Baby Bump: N/A.
Burrell et al (2012)	USA	GRINDR	Referrals through projects. Fliers/direct outreach, print advertisements, Craigslist	Pharmacological Interventional Study. Target Group: MSM adults 18+	24 (23.8%) GRINDR	81 (75.2%) Other methods	18-30 year olds: 56%. White 44%	18-30 year olds 18.8%. White 30.4%	College Education or more 68.0%	College Education or more 40.3%	GRINDR: 8 mile radius of West Hollywood, CA. 20 mile radius of downtown LA	Ongoing Projects: UCLA, National AIDS Registry of Los Angeles: Los Angeles, Fliers/Outreach: Local clinics. Print ads: local publications. Internet: N/A
Balfe et al (2012)	Ireland	Facebook	Internet message board, Hospital	Health Service Information Study (Observational). Target group: Diabetic adults 23-30 years of age.	Facebook - 29 (76.3%)	Snowballing through people found on Facebook - 2 (5.3%). Hospital - 7 (18.4%)	N/A	N/A	N/A	N/A	Ireland	Ireland
Quach et al (2013)	Canada	Facebook, Twitter	Kijiji, Craigslist, SmartCanucks, RedFlagDeals. Public health email lists and websites. Period 2 only: 3 news articles, CBC radio/online/TV coverage	Health Service Information Study (Observational). Target group: parents.	Period 1: Facebook 47 (13.2%), Twitter 11(3.1%). Period 2: Facebook 21 (16.8%), Twitter 2 (1.6%)	Period 1: RedFlagDeals 192 (54.1%), Friend or family 50 (14.1%), SmartCanucks 17 (4.8%), Word of Mouth 16 (4.5%), Prefer not to answer 10 (2.8%), Public health email list or website 5 (1.4%), Craigslist/Kijiji 4 (1.1%). Period 2: RedFlagDeals 8 (6.4%), Friend or family 6(4.8%), SmartCanucks 10 (8.0%), Word of mouth 5(4.0%), Prefer not to answer 2 (1.6%), Public health email list or website 11 (8.…	N/A	N/A	N/A	N/A	Facebook: Ontario. Twitter: Ontario	Craigslist: 20 Ontario Cities. Kijiji: 30 Ontario Cities. Deal Forum Websites: Canada, Ontario. Public Health Care Organizations: Ontario. Conventional Media: rural newspapers, Ottawa newspaper. CBC
Theriault et al (2012)	Australia	Facebook, Gaydar.com.au	Newspaper, AIDS council of South Australia/Gay Men's Health website, Card/poster distribution in health clinics and gay areas, emails	Behavioural Observational Study. Target Group: Adult MSM (18+)	18 (7.5%) Facebook 168 (70%) Gaydar banner, 15 (6.3%) Gaydar chatroom.	Community advertising, business cards, the newspaper, word of mouth (5.8%)	N/A	N/A	N/A	N/A	Facebook: ad within 80k of Adelaide. Gaydar.com.au: South Australia region.	Newspaper: South Australian gay community. Posters/cards: Adelaide, in clinics/venues. ACSA/GMH website: South Australia
Layi et al (2011)	USA	Facebook, Twitter	Brochures, local events, face-to-face support groups, Tripler Tumour Registry, Association of Cancer Online Resource (ACOR) Website, Yahoo! cancer blogs, Yahoo! Groups. Curetoday.com, mail	Behavioural Interventional Study. Target Group: Cancer Survivors (18+)	20% Facebook	15% Other online, 17% ACOR, 24% CURE, 18% Traditional methods, 6% Tumour registry	N/A	N/A	N/A	N/A	N/A	Brochures, face to face groups, local events: Hawaii. Web Sites: N/A
Martinez et al (2014)	USA	Facebook, Instagram, Twitter, Grindr. Jack'd, SCRUFF	Local Barbershops, community-based and social venues, press releases, gay venues, Craigslist	Behavioural Interventional Study. Target group: Latino MSM couples living in New York City	5 (35.7%) Facebook	5 (35.7%) Community based organizations. 4 (28.6%) Other	N/A	N/A	N/A	N/A	New York City	New York City
Haines-Saah et al (2015)	Canada	Facebook, Twitter	Flyers, Posters, Magnets, Craigslist, Emails, Word of Mouth	Behavioural Interventional Study. Target group: Adults age 19-24 living in BC who smoke, speak English, and have Internet/camera access	17/60 (28%) Facebook	17/60 (28%) Friend Referral. Posted flyers 16/60 (27%). Other 10/60 (17%)	N/A	N/A	N/A	N/A	N/A	Traditional: Local communities across the province
Ince et al (2014)	Netherlands	Facebook, Twitter	Press release, emails, leaflets, newspaper ad	Behavioural Interventional Study. Target group: Turkish people with access to computer/Internet/email who are 18+ and have depressive symptoms. Note: deemed hard to reach	Social Media: 74 (77%) FB. 0 Twitter	1 (1%) Internet Forums. 2 (2.1%) Press Release	N/A	N/A	N/A	N/A	N/A	Traditional: Press Release: at local university. Emails: Netherlands. Info Leaflets: Amsterdam Region. Ads: regional newspapers. Internet: 45 Turkish migrant discussion forums
Johnson et al (2014)	USA	Facebook	Advocacy group websites, university and non-university based websites, mailed letters, Google AdWords	Epidemiological Observational Study. Targeted groups: People with NF1 (a genetic disorder). Note: deemed hard to reach	48.7% Facebook. 0.9% Twitter (indirect method)	19.1% Google search, 9.1% health care provider, 8.8% academic/government websites, 3.1% advocacy group, 11.2% other indirect methods.	Age: 0-19 - 30.9%, 20-39 - 33.2%, >=40 - 36%. <18 30.6%, >=18 69.4% Females - 62.5%, Males - 37.%. White - 76.7%, Black - 4.6%, Asian - 4.3%, American Indian - 1.3%. >1 race - 13.2%. Hispanic - 10.3%. Economic status - N/A.	Age: 0-19 - 37.1%, 20-39 - 33.2%, >=40 - 29.5%. <18=35.5%, >=18 = 64.3%. Females - 61.9%, Males - 38.1%. Race: White -70.1%, Black - 4.7%, Asian - 8.9%. American Indian - 0.8%, >1 race - 15.5%. Hispanic - 10.%.	N/A	N/A	Stage 1: US, UK, Canada, Australia Stage 2: 25 countries where majority was English-speaking population	Advocacy groups: US, International. Mailed letters in NF Centers: US, Australia. Websites: US
Rait et al (2015)	USA	Facebook	Municipal bus, Fliers, School talks, Previous studies, Referral, Study Website	Behavioural Observational Study. Target Groups: English speaking smoking 13-17 year olds in San Francisco Bay Area. Note: deemed hard to reach	45/200 (22.5%) Facebook	104/200 (52%) Referral, 10/200 (5%) Bus, 15/200 (7.5%) Flier, 10/200 (5%) School Talk, 3/200 (1.5%) Previous Studies, 13/200 (6.5%) Other	N/A	N/A	N/A	N/A	San Francisco Bay Area	San Francisco Bay Area
Head et al Study 2 (2016)	USA	Facebook	Craigslist, RTI Classified, family/friend referral	Behavioural Observational Study. Target Groups: US adults between the ages of 40 and 75.	5/131 (3.8%) Facebook	117/131 (89.3%) Craigslist, 6/131 (4.6%) Friend/Family Referral , 3/131 (2.3%) RTI Classified	Mean age: 59.40 (SD 8.89), Gender: N/A, Ethnicity: 80% Caucasian, 20% African American. Income (USD): <35000 - 60%, 35000-74999 - 40%	Craigslist: Mean age: 50.32 (SD 10.29), Gender: N/A, Ethnicity: 62.4% Caucasian, 29.1% African American, 0.9% American Indian, 4.3% Asian, 3.3% Other, Income (USD): <35000 - 39.3%, 35000-74999 - 35.9%, >75000 - 24.8% Friend/Family Referral: Mean age: 65 (SD 7.87), Gender N/A, Ethnicity: 66.7% Caucasian, 33.3% African American, Income (USD): <35000 - 33.3%, 35000-74999 - 33.3%, >75000 - 33.3%. RTI…	Some college - 20%, BA/BS - 20%, Postbaccalaureate - 60%	Craigslist: Less than high school - 2.6%, High school diploma - 8.5%, Vocational/technical/trade school - 3.4%, Some college - 25.6%, BA/BS - 32.5%, Postbaccalaureate - 27.4% Friend/Family Referral: Some college - 33.3%, BA/BS - 33.3%, Postbaccalaureate - 33.3%. RTI Classified: BA/BS - 33.3%, Postbaccalaureate - 66.7%	Raleigh-Durham and Washington DC	Raleigh-Durham and Washington DC
Kayrouz et al (2016)	Australia	Facebook	Press release, emails with attached flyers, newspaper ads/editorials, flyers, University website, mental health related organisations	Behavioural Interventional Study. Target Groups: Arabs aged 18-70. Note: deemed hard to reach	70/81 (86.4%) Facebook	11/81 (13.6%) Traditional Methods	N/A	N/A	N/A	N/A	Global	Global
Subbaraman et al (2015)	USA	Facebook, Twitter	Emails/fliers delivered through over 155 treatment-oriented organizations, some of which were 12-step self-help groups and some were non-12-step self-help groups, Craigslist, Other: electronic media (blogs, webcasts, magzine articles), print media, television/radio, workshops, conferences	Health Service Information Study (Observational): Target Group: Individuals Recovering from Substance Use Disorders. Note: deemed hard to reach	Social Media (7%)	Other (24%), Family and friends (15%), Craigslist (12%), non-12-step self-help groups (7%). Other percentages not listed.	N/A	N/A	N/A	N/A	United States	United States
Partridge et al (2015)	Australia	Facebook	General Practitioner Letters, University e-newsletter, University website, University research volunteer website, Google, Gumtree, Posters, Brochures, Local and Commuter Newspapers, Student magazines, word of mouth	Behavioural Interventional Study. Target Group: Adults 18-35 with BMI range 23-31.9 and weight gain of >2 kg over the past 12 months	Facebook (2%)	GP letter (27.2%), Google (0.4%), Gumtree (1.2%), University e-newsletter (9.2%), University web home page (11.2%), University research volunteer page (3.2%), Posters (11.6%), Brochures (16.4%), Commuter newspaper ads (13.6%), Local newspaper ads (0%), Student magazines (0.4%), Word of mouth (2%), Unknown (1.6%)	N/A	N/A	N/A	N/A	Greater Sydney Area	Greater Sydney Area
